# Supplementary material for: Genetic evidence for the causal association between type 1 diabetes and the risk of polycystic ovary syndrome
Source: Hum Genomics. 2023 Nov 13;17:100. doi: 10.1186/s40246-023-00550-z (PMC10641977; doi:10.1186/s40246-023-00550-z)
Supplement: Supplementary file 2 — Additional file 2: Table S1 Description of GWAS summary samples used in this study. Table S2 The International Classification of Diseases (ICD) code was used to define cases of T1D and PCOS. Table S3 Instrument variables of type1 diabetes, wide definition. Table S4 Instrument variables of type1 diabetes, early onset. Table S5 Instrument variables of type1 diabetes with coma. Table S6 Instrument variables of type1 diabetes with ketoacidosis. Table S7 Instrument variables of type1 diabetes with neurological complications. Table S8 Instrument variables of type1 diabetes with ophthalmic complications. Table S9 Instrument variables of type1 diabetes with peripheral circulatory complications. Table S10 Instrument variables of type1 diabetes with renal complications. Table S11 Instrument variables of type1 diabetes with other specified/multiple/unspecified complications. [file 40246_2023_550_MOESM2_ESM.xlsx]

## Sheet: Table S1
Table S1. Description of GWAS summary samples used in this study.
Traits	Consortium	Cases	Controls	Sample size	Number of SNPs	Ancestry	Web source
Type1 diabetes,wide definition	FinnGen	8967	308373	317340	20168684	European	https://r9.finngen.fi/pheno/T1D_WIDE
Type1 diabetes, early onset	FinnGen	2770	374507	377277	20170236	European	https://r9.finngen.fi/pheno/T1D_EARLY
Type 1 diabetes with coma	FinnGen	2050	308280	310330	20168453	European	https://r9.finngen.fi/pheno/E4_DM1COMA
Type 1 diabetes with ketoacidosis	FinnGen	2102	308280	310382	20168461	European	https://r9.finngen.fi/pheno/E4_DM1KETO
Type 1 diabetes with neurological complications	FinnGen	1077	308280	309357	20168414	European	https://r9.finngen.fi/pheno/E4_DM1NEU
Type 1 diabetes with ophthalmic complications	FinnGen	5202	308280	313482	20168533	European	https://r9.finngen.fi/pheno/E4_DM1OPTH
Type 1 diabetes with peripheral circulatory complications	FinnGen	669	308280	308949	20168402	European	https://r9.finngen.fi/pheno/E4_DM1PERIPH
Type 1 diabetes with renal complications	FinnGen	1579	308280	309859	20168432	European	https://r9.finngen.fi/pheno/E4_DM1REN
Type 1 diabetes with other specified/multiple/unspecified complications	FinnGen	6234	308280	314514	20168626	European	https://r9.finngen.fi/pheno/E4_DM1NASCOMP
PCOS	A meta analysis of GWAS	10074	103164	113238	9295103	European	https://doi.org/10.17863/CAM.27720
PCOS	IEU	642	118228	118870	16379676	European	https://gwas.mrcieu.ac.uk/datasets/finn-b-E4_POCS/
BMI (kg/m2)	MRC-IEU	N/A	N/A	461460	9851867	European	https://gwas.mrcieu.ac.uk/datasets/ukb-b-19953/
Sex hormone binding globulin (SHBG)	IEU	N/A	N/A	214989	12321875	European	https://gwas.mrcieu.ac.uk/datasets/ieu-b-4870/
Fasting insulin	IEU	N/A	N/A	151013	29664438	European	https://gwas.mrcieu.ac.uk/datasets/ebi-a-GCST90002238/
Waist circumference	MRC-IEU	N/A	N/A	462166	9851867	European	https://gwas.mrcieu.ac.uk/datasets/ukb-b-9405/
Hip circumference	MRC-IEU	N/A	N/A	462117	9851867	European	https://gwas.mrcieu.ac.uk/datasets/ukb-b-15590/
Waist-to-hip ratio	GIANT	N/A	N/A	116740	2467779	European	https://gwas.mrcieu.ac.uk/datasets/ieu-a-81/

## Sheet: Table S2
Table S2. The International Classification of Diseases (ICD) code was used to define cases of T1D and PCOS.
Traits	Consortium	Inclusion criteria
Type1 diabetes,wide definition	FinnGen	ICD-10 code E10 "Type 1 diabetes" ICD-9 code 250 "Type 1 diabetes"
Type1 diabetes, early onset	FinnGen	ICD-10 code E10 "Type 1 diabetes",Type1 diabetes, definitions combined, early onset. ICD-9 code 250 "Type 1 diabetes",Type1 diabetes, definitions combined, early onset.
Type 1 diabetes with coma	FinnGen	ICD-10 code E10.0 "Type 1 diabetes with coma". ICD-9 code 250.2B "Type 1 diabetes with coma".
Type 1 diabetes with ketoacidosis	FinnGen	ICD-10 code E10.1 "Type 1 diabetes with ketoacidosis". ICD-9 code 250.1B "Type 1 diabetes with ketoacidosis".
Type 1 diabetes with neurological complications	FinnGen	ICD-10 code E10.4 "Type 1 diabetes with neurological complications". ICD-9 code 250.5B "Type 1 diabetes with neurological complications".
Type 1 diabetes with ophthalmic complications	FinnGen	ICD-10 code E10.3 "Type 1 diabetes with ophthalmic complications". ICD-9 code 250.4B "Type 1 diabetes with ophthalmic complications".
Type 1 diabetes with peripheral circulatory complications	FinnGen	ICD-10 code E10.5 "Type 1 diabetes with peripheral circulatory complications". ICD-9 code 250.6B "Type 1 diabetes with peripheral circulatory complications".
Type 1 diabetes with renal complications	FinnGen	ICD-10 code E10.2 "Type 1 diabetes with renal complications". ICD-9 code 250.3B "Type 1 diabetes with renal complications".
Type 1 diabetes with other specified/multiple/unspecified complications	FinnGen	ICD-10 code E10.6-8 "Type 1 diabetes with other specified/multiple/unspecified complications". ICD-9 code 250.7B/250.7B "Type 1 diabetes with other specified/multiple/unspecified complications".
PCOS	A meta analysis of GWAS	ICD-10 code E28.2 “Polycystic ovarian syndrome” ICD-9 code 256.4 "Polycystic ovaries"
PCOS	IEU	ICD-10 code E28.2 “Polycystic ovarian syndrome” ICD-9 code 256.4 "Polycystic ovaries"

## Sheet: Table S3
Table S2. Instrument variables of Type1 diabetes,wide definition
SNP	effect_allele	other_allele	eaf	beta	se	pval	F statistics
rs115048884	t	c	0.028	0.11	0.13	0.43	168.391
rs115204205	t	c	0.97	0.016	0.1	0.88
rs115221241	a	g	0.015	-0.022	0.16	0.89
rs12928537	a	g	0.32	-0.0048	0.033	0.89
rs151233	t	c	0.12	0.048	0.053	0.37
rs1591805	a	g	0.51	0.029	0.031	0.36
rs181316459	c	g	0.02	-0.2	0.19	0.28
rs1872424	t	c	0.55	-0.073	0.032	0.02
rs1990760	t	c	0.62	-0.03	0.032	0.35
rs2289702	t	c	0.11	0.0083	0.059	0.89
rs2476601	a	g	0.11	-0.0026	0.05	0.96
rs2516390	t	c	0.6	-0.023	0.033	0.48
rs281379	a	g	0.55	-0.017	0.032	0.58
rs28449420	t	c	0.95	0.012	0.083	0.89
rs2847273	a	c	0.6	0.049	0.032	0.13
rs28896571	t	c	0.042	0.12	0.093	0.18
rs3087243	a	g	0.42	0.021	0.031	0.49
rs3095250	t	c	0.58	0.01	0.034	0.76
rs3184504	t	c	0.44	-0.073	0.034	0.03
rs34337125	a	g	0.38	-0.0074	0.033	0.82
rs35914000	a	g	0.26	0.0031	0.035	0.93
rs35947132	a	g	0.045	-0.075	0.079	0.34
rs402072	t	c	0.85	0.0087	0.044	0.84
rs4711369	a	g	0.45	-0.032	0.032	0.32
rs4755391	t	g	0.2	-0.056	0.04	0.16
rs60888743	a	g	0.74	-0.015	0.037	0.69
rs689	a	t	0.27	0.033	0.036	0.36
rs6908626	t	g	0.2	-0.047	0.044	0.29
rs7034200	a	c	0.49	-0.033	0.032	0.31
rs7090530	a	c	0.61	-0.022	0.032	0.49
rs7130222	t	g	0.69	-0.0005	0.034	0.99
rs74203920	t	c	0.028	-0.12	0.11	0.29
rs76288224	a	g	0.9	-0.03	0.06	0.62
rs7823699	a	g	0.29	-0.042	0.036	0.25
rs876498	a	g	0.43	0.012	0.041	0.77
rs9391997	a	g	0.52	0.047	0.032	0.14

## Sheet: Table S4
Table S3. Instrument variables of Type1 diabetes, early onset
SNP	effect_allele	other_allele	eaf	beta	se	pval	F statistics
rs1233390	a	g	0.13	-0.04	0.054	0.46	245.921
rs231779	t	c	0.42	-0.026	0.031	0.41
rs2476601	a	g	0.11	-0.0026	0.05	0.96
rs2542149	a	g	0.83	-0.018	0.041	0.66
rs3117231	a	g	0.74	-0.005	0.038	0.9
rs3184504	t	c	0.44	-0.073	0.034	0.03
rs3846869	a	c	0.42	0.0048	0.033	0.88
rs56994090	t	c	0.59	0.0077	0.033	0.81
rs5752989	a	g	0.52	0.041	0.033	0.21
rs601338	a	g	0.53	-0.0098	0.031	0.75
rs689	a	t	0.27	0.033	0.036	0.36
rs6941381	t	c	0.14	0.078	0.045	0.081
rs705700	t	c	0.6	-0.09	0.032	0.005
rs72802342	a	c	0.068	0.086	0.066	0.2
rs876497	a	g	0.35	-0.0003	0.043	0.99
rs915894	t	g	0.65	-0.0024	0.036	0.95
rs9261574	t	c	0.16	0.0078	0.052	0.88
rs9268145	t	g	0.8	-0.04	0.044	0.37

## Sheet: Table S5
Table S4. Instrument variables of Type 1 diabetes with coma
SNP	effect_allele	other_allele	eaf	beta	se	pval	F statistcs
rs112546394	a	t	0.023	0.0088	0.13	0.95	181.958
rs11614512	t	c	0.11	-0.035	0.06	0.56
rs141935215	a	g	0.019	0.044	0.15	0.77
rs1980496	t	c	0.35	-0.0051	0.038	0.89
rs2284169	a	c	0.82	0.0029	0.05	0.95
rs2476601	a	g	0.11	-0.0026	0.05	0.96
rs28544296	t	c	0.96	-0.12	0.096	0.2
rs62403863	a	g	0.96	0.23	0.11	0.044
rs689	a	t	0.27	0.033	0.036	0.36
rs73410783	t	c	0.94	0.047	0.067	0.48
rs74203920	t	c	0.028	-0.12	0.11	0.29
rs9277195	t	c	0.53	-0.0071	0.037	0.85

## Sheet: Table S6
Table S5. Instrument variables of Type 1 diabetes with ketoacidosis
SNP	effect_allele	other_allele	eaf	beta	se	pval	F statistics
rs10484565	a	g	0.093	-0.051	0.056	0.36	205.219
rs11244	a	g	0.24	-0.0047	0.038	0.9
rs2073045	a	g	0.35	0.017	0.038	0.66
rs231770	t	c	0.43	-0.022	0.031	0.49
rs2476601	a	g	0.11	-0.0026	0.05	0.96
rs28371349	t	g	0.26	0.011	0.041	0.78
rs2857702	c	g	0.2	0.084	0.043	0.05
rs3184504	t	c	0.44	-0.073	0.034	0.03
rs689	a	t	0.27	0.033	0.036	0.36
rs74203920	t	c	0.028	-0.12	0.11	0.29
rs9368793	a	g	0.79	0.028	0.038	0.46

## Sheet: Table S7
Table S6. Instrument variables of Type 1 diabetes with neurological complications
SNP	effect_allele	other_allele	eaf	beta	se	pval	F statistics
rs115048884	t	c	0.028	0.11	0.13	0.43	128.07
rs2209345	a	g	0.29	-0.015	0.035	0.67
rs2476601	a	g	0.11	-0.0026	0.05	0.96
rs59377618	t	c	0.87	0.067	0.048	0.17
rs689	a	t	0.27	0.033	0.036	0.36
rs9273363	a	c	0.26	0.027	0.04	0.5

## Sheet: Table S8
Table S7. Instrument variables of Type 1 diabetes with ophthalmic complications
SNP	effect_allele	other_allele	eaf	beta	se	pval	F statistics
rs1015166	t	c	0.31	0.04	0.035	0.25	201.872
rs114444048	a	g	0.012	0.048	0.22	0.83
rs116380157	t	c	0.017	0.23	0.15	0.14
rs12928537	a	g	0.32	-0.0048	0.033	0.89
rs140149	t	c	0.38	0.043	0.032	0.18
rs146583707	a	t	0.27	0	0.035	1
rs1644350	a	t	0.13	-0.014	0.048	0.77
rs1893592	a	c	0.73	-0.0022	0.035	0.95
rs2104362	a	g	0.73	-0.015	0.035	0.66
rs281379	a	g	0.55	-0.017	0.032	0.58
rs3087243	a	g	0.42	0.021	0.031	0.49
rs3132498	t	c	0.42	0.003	0.034	0.93
rs3892354	t	g	0.43	-0.047	0.033	0.15
rs56994090	t	c	0.59	0.0077	0.033	0.81
rs597808	a	g	0.47	-0.081	0.035	0.019
rs6679677	a	c	0.11	-0.0006	0.05	0.99
rs689	a	t	0.27	0.033	0.036	0.36
rs705700	t	c	0.6	-0.09	0.032	0.005
rs7090530	a	c	0.61	-0.022	0.032	0.49
rs7130222	t	g	0.69	-0.0005	0.034	0.99
rs7237497	t	c	0.18	0.013	0.041	0.76
rs72928038	a	g	0.18	-0.033	0.044	0.46
rs74203920	t	c	0.028	-0.12	0.11	0.29
rs7823699	a	g	0.29	-0.042	0.036	0.25
rs872071	a	g	0.52	0.048	0.032	0.13

## Sheet: Table S9
Table S8. Instrument variables of Type 1 diabetes with peripheral circulatory complications
SNP	effect_allele	other_allele	eaf	beta	se	pval	F statistics
rs188751974	a	t	0.97	0.032	0.11	0.78	297.695
rs28360067	a	g	0.2	0.073	0.042	0.084
rs440169	a	g	0.43	0.079	0.036	0.031
rs689	a	t	0.27	0.033	0.036	0.36
rs73410783	t	c	0.94	0.047	0.067	0.48
rs9273363	a	c	0.26	0.027	0.04	0.5

## Sheet: Table S10
Table S9. Instrument variables of Type 1 diabetes with renal complications
SNP	effect_allele	other_allele	eaf	beta	se	pval	F statistics
rs112647257	a	t	0.94	0.073	0.072	0.31	419.623
rs116380157	t	c	0.017	0.23	0.15	0.14
rs2476601	a	g	0.11	-0.0026	0.05	0.96
rs2854051	t	g	0.066	0.058	0.071	0.41
rs3184504	t	c	0.44	-0.073	0.034	0.03
rs41174	t	c	0.33	-0.034	0.033	0.31
rs689	a	t	0.27	0.033	0.036	0.36
rs773114	a	t	0.59	-0.095	0.032	0.0027

[truncated: 1 more sheets: Table S11]
